# Supplementary material for: WHSP-Net: A Weakly-Supervised Approach for 3D Hand Shape and Pose Recovery from a Single Depth Image
Source: Sensors (Basel). 2019 Aug 31;19(17):3784. doi: 10.3390/s19173784 (PMC6749339; doi:10.3390/s19173784)
Supplement: Supplementary file 1 [file sensors-19-03784-s001.zip]

Archive with 2 entries (2 files):
- Sensors2019_WHSP_Net_supplementary.pdf
- Supplementary_Video_Sensors2019.mp4
